# Supplementary material for: Who Is Able to Resist What Is Forbidden?—The Relationship between Health Literacy and Risk Behaviours in Secondary School Students in the Broader Social and Educational Context
Source: Int J Environ Res Public Health. 2022 Jul 31;19(15):9381. doi: 10.3390/ijerph19159381 (PMC9368140; doi:10.3390/ijerph19159381)
Supplement: Supplementary file 1 [file ijerph-19-09381-s001.zip]

Archive with 1 entries (1 files):
- ijerph-1760022-supplementary.pdf
